# Supplementary material for: Vibrational Study on Structure and Bioactivity of Protein Fibers Grafted with Phosphorylated Methacrylates
Source: Molecules. 2021 Oct 27;26(21):6487. doi: 10.3390/molecules26216487 (PMC8587459; doi:10.3390/molecules26216487)
Supplement: Supplementary file 1 [file molecules-26-06487-s001.zip]

Archive with 1 entries (1 files):
- molecules-1426258-supplementary.pdf
